# Supplementary material for: Structure of the Pf12 and Pf41 heterodimeric complex of Plasmodium falciparum 6-cysteine proteins
Source: FEMS Microbes. 2022 Feb 16;3:xtac005. doi: 10.1093/femsmc/xtac005 (PMC8930183; doi:10.1093/femsmc/xtac005)
Supplement: xtac005_Supplemental_Files [file xtac005_supplemental_files.zip]

Archive with 8 entries (8 files):
- S1_and_S2_Tables.pdf
- S1Fig.tif
- S2Fig.tif
- S3Fig.tif
- S4Fig.tif
- S5Fig.tif
- S6Fig.tif
- S7Fig.tif
